# Supplementary material for: The Current State of Breast Cancer Genetics in Populations of African Ancestry
Source: Genes (Basel). 2025 Feb 6;16(2):199. doi: 10.3390/genes16020199 (PMC11855290; doi:10.3390/genes16020199)
Supplement: Supplementary file 1 [file genes-16-00199-s001.zip]

Archive with 1 entries (1 files):
- genes-3390331-supplementary.pdf
